# Supplementary material for: Giardia's Epithelial Cell Interaction In Vitro: Mimicking Asymptomatic Infection?
Source: Front Cell Infect Microbiol. 2017 Sep 26;7:421. doi: 10.3389/fcimb.2017.00421 (PMC5622925; doi:10.3389/fcimb.2017.00421)
Supplement: Supplementary file 2 [file DataSheet2.xlsx]

## Sheet: Tabelle1
Author	Year	Study design	Model	Method	Material / subjects	Parasite isolate	Infection dose (MOI)	Investigated duration	Permeability results	Tight junction effects	Apoptosis	Other results	Remarks
Serrander et al.	1984	cohort study	human	Flux (PEG)	12 infected, 24 healthy individuals	-	-	-	Compared to controls, urinal recovery of PEG was decreased, indicating impairment of the intestinal absorptive capacity, but no barrier dysfunction. It was speculated that a reduced surface area is likely to be responsible, which could be shown in later studies.	-	-	-	-
Chávez et al.	1986	in vitro	canine	Ussing chamber / TEER	MDCK	1/Portland, WB6 (A) [also sonicated]	5	48 h	No TEER change found.	Tight junctions were intact (thin sections)	[not assessed, but TEER should have indicated if present]	Except for local microvilli depletion, no other cytoplasmic changes for up to 48 hours p.i. were found.	-
Chávez et al.	1995	in vitro	canine	Ussing chamber / TEER	MDCK	10 clinical isolates from symptomatic and asymptomatic Mexican children [also spent medium]	-	24 h	TEER increase was found also with conditioned medium, but no differences between isolates from symptomatic and asymptomatic patients.	-	[not assessed, but TEER should have indicated if present]	All isolates lead to microvilli depletion.	-
Hardin et al.	1997	ex vivo	gerbille	Flux (51Cr-EDTA / BSA)	jejunal tissue sacks of Mongolian gerbils	S2 (A)	-	6-21 days	No increased serosal to mucosal permeability after 6 or 21 days.	-	-	Macromolecular transport of BSA was increased on day 6, normalized again on day 21 in vivo as well as ex vivo. Jejunal tissue appeared normal and there was no evidence for epithelial damage or inflammation, but numbers of mucosal mast cells were greatly increased on day 21. Speculation that increased active transport of luminal antigens lead to mast cell hyperplasia and Giardia-associated hyperse…	Absence of histological damage and increase of immune cells in the post-clearance phase are consistent with Chen et al. (2013). Regarding permeability they are not. Interestingly, Hardin et al. investigated serosal-luminal flux, whereas Chen et al. examined - like most other studies - only luminal to serosal permeability. This suggests an increased directional transport from luminal to serosal, n…
Teoh et al.	2000	in vitro	human / canine	Transwell / TEER	Caco-2, SCBN (differentiated until peak resistance)	NF, S2 (A) [also sonicated and spent medium]	~2-4	24-48 h	20% TEER decrase of Caco-2 and SCBN with vital trophozoites, but generally very low values probably due to cold washing steps. 50% decrease with sonicates on Caco-2 beyond 24 hours. No data of conditioned medium or sonicates on SCBN mentioned.	Rearrangement and flocculation of F-actin in Caco-2 after 2 h of coincubation with either living trophozoites, sonicates or spent medium.	-	-	Our experiences with washing procedures lead to erroneously high TEERs and variances. We suspect the PBS used to wash did not contained MgCl2 and CaCl2, which are required to sustain tight junction integrity. Also 3,0 µm filters were used, which allow growth through and double monolayer formation on both filter sides. However, moderate TEER values in this study does not suggest this.
Dagci et al.	2002	cohort study	human	Flux (99mTc-DTPA)	11 infected, 10 healthy individuals	-	-	-	9,91% increased permeability in infected, compared to 4,47% in healthy individuals, however deviations of infected are high (±10,05% in infected and ±0,65% in healthy).	-	-	-	Compared to the relative low increase of the mean, high deviations suggests that not all patients had an increased permeability, but some of them were highly affected.
Goto et al.	2002	cross-sectional study	human	L:M ratio	8 infected, 45 uninfected individuals (out of 210 Nepali children aged 0-60 months, poor living conditions)	-	-	-	Permeability was increased to 0,43 in infected, compared to 0,25 in uninfected individuals. However, deviations are high.	-	-	14% of 173 children tested were infected with G. duodenalis.	Stepwise multiple and logistic regression analyses has been used for statistics, which are known to be prone to type I errors and are highly dependent on the respective sample raw data and therefore hard to reproduce and not recommended anymore.
Scott et al.	2002	in vivo / in vitro	murine / canine	L:M ratio (in vivo); transwell / flux (FITC-dextran)	SCBN (differentiated until peak resistance)	G. muris GM-1 (for in vivo); S2 (A; for in vitro as sonicate)	10^6 /ml; unknown volume	2 h (35 days in vivo)	30-50% increased small intestinal L:M ratios of mice and 6-fold increase in FITC-dextran permeability of SCBN were found.	F-actin flocculation and ZO-1 rearrangements were found.	[not assessed, but ZO-1 rearrangements suggest apoptosis]	MLCK inhibitor ML-9 abolished permeability increases. The permeability of athymic mice was not different from wild type animals. Increased L:M ratios in mice were only present in the small intestine (trophozoite colonization site), not in the stomach or colon.	Transferring results of G. muris obtained from a mouse model to the human situation is questionable, since pathology, pathogen as well as host are different.
Buret et al.	2002	in vitro	canine	Transwell / flux (FITC-dextran)	SCBN (differentiated until peak resistance)	S2 (A) [also sonicated]	5	24 h	40-fold increase in permeability with sonicates.	ZO-1 disruption/delocalization with vital trophozoites as well as sonicates were found.	[not assessed, but ZO-1 disruption and its prevention by EGF-treatment suggest apoptosis]	Permeability increase and ZO-1 effects were abolished if cells were treated with EGF. EGF also reduced trophozoite attachment by 30,2%.	-
Chin et al.	2002	in vitro	canine	Transwell / flux (FITC-dextran)	SCBN (differentiated until peak resistance)	WB, PB, NF, S2 (A) [sonicated for permeability, vital for some IFAs]	2*10^7 /ml; unknown volume	48 h, exchange after 24 h	6-fold increase in permeability with NF after 24 or 48 h.	ZO-1 disruption/delocalization was found.	By investigating IFAs, NF and S2 increased apoptosis, WB and PB did not. Using an ELISA PB increased apoptotic rate but not S2.	ZO-1 effects are linked to apoptosis; both can be abolished by a apoptosis inhibitor Z-DEVD-FMK, blocking caspase-3.	All flux values were roughly 20 times lower after 48 hours, though, their relative ratios remained. Maia-Brigagão et al. also did not found increased apoptotic rates induced by WB, however apoptosis was slightly increased compared to control according to Chin et al., though not as high as NF or S2.
Di Campbell et al.	2004	longitudinal study	human	L:M ratio	19 infected, 38 uninfected Gambian children starting at 2 until 15 months	-	-	13 months	No difference of L:M ratios detected.	-	-	19 out of 72 were infected with G. duodenalis, 38 were not (15 were excluded due to insufficient stool samples).	Giardia-infection was assessed via light microscopy and was therefore not as sensitive as PCR or antigen-based methods, as remarked by the authors.
Zhou et al.	2007	ex vivo	murine	Transwell / TEER	jejunal biopsies of acute infected or uninfected C57BL/6 (5 mice per group)	GS (B)	-	2 h	TEER was halved and constantly decreased every 30 minutes in infected tissue, whereas TEER of controls increased and reached a plateau after 1 hour.	-	-	TEER decrease was similar in TNFα-KO mice, although parasite load was 10-fold higher. Older mice offered lower TEER values than younger.	G. duodenalis infections in mice do not lead to diarrhea.
Tröger et al.	2007	ex vivo	human	Ussing chamber / TEER / impedance spectroscopy / Flux (mannitol)	duodenal biopsies of 13 symptomatic chronically infected and 12 healthy control individuals	-	-	-	TEER was slightly reduced, but more predominant if the instestinal surface was corrected according to observed villus shortening. Impedance spectroscopy suggests increased permeability of the apical membrane. Flux of mannitol tended to be increased, though not significantly.	Claudin-1 amount decreased by 30% (Western blot), occludin, claudin-4 or -7 levels did not show significant changes.	Apoptotic rate was increased by 50% (1% to 1,5% total).	Villus height reduction by 50%, and changes in crypt morphology (overall mucosal surface area reduced by 25%). Number of CD3-positive intraepithelial lymphocytes was increased as well as active ion secretion.	The decrease of claudin-1 amounts is in conflict to other studies like Humen et al. (2011) or Maia-Brigagão et al. (2011). Surface correction due to reduced villus height might not always attributable, because only a fraction of patients show such pathological phenotype.
Goto et al.	2009	longitudinal study	human	L:M ratio	298 children from Bangladesh, 0,9% with detected cysts, 98% with IgM titer	-	-	2 years, 12 week intervals	No differences were detected.	-	-	-	The author suggests the discrepancy in detection can be explained by intermittent cyst shedding.
Maia-Brigagão et al.	2011	in vitro	human	Transwell / TEER	Caco-2 (after confluence)	WB6 (A)	2	24 h	20% decreased TEER was detected after 2 hours and 42% decreased after 24 hours.	No drastic tight junction disruptions, but ZO-1 showed "branching", claudin-1 flocculation/delocalization was present and adherens junction or desmosomal proteins showed different patterns.	Cell viability was unaffected.	-	Results contrast with Humen et al. (2011), who have not found a TEER decrease before 24 hours, with the 4-fold amount of GS (B), but is not in conflict with Teoh et al. (2000), who also used assemblage A isolates with a comparable MOI. This could indicate a higher capability of assemblage A isolates to harm the intestinal barrier, but the ice-cold washing steps used in both studies are also able …
Humen et al.	2011	in vitro	human	Transwell / TEER	Caco-2/TC7 (14-days differentiated)	WB6, WB/1267 (A); GS (B) [also spent medium]	0,5; 1; 2; 8	24 h	An attachment-dependent 45% TEER decrease after 24 h of incubation with GS MOI 8 was detected (no decrease using spent medium).	Attachment-dependent F-actin, claudin-1 and occludin effects observed not before 24 hours, but not of the adherens junction associated protein E-cadherin.	-	F-actin stabilization with JAS dampened TEER decrease and loss of occludin. Claudin-1 effects were also adhesion-dependent but cytoskeleton-independent.	The findings of attachment-dependent effects on TEER and tight junctions are in conflict with Teoh et al. (2000).
Chen et al.	2013	ex vivo	murine	Ussing chamber / flux (FITC-dextran)	jejunal and colonial biopsies of BALB/c	GS (B)	-	7-35 days	30% increase of luminal to serosal FITC-dextran permeability in jejunal tissue at day 7 and 35, as well as a 40% increase in colonic tissue after 35 days were detected.	Occludin cleavage was present at any time in jejunal, but never in colonial tissue (Western blot).	-	Bacterial numbers were increased in jejunal and colonic tissues on day 7. Increased endocytosis of bacteria was evident in all Giardia-infected samples regardless of location or time. Furthermore, in jejunal samples, mucosal neutrophil numbers were increased 64-fold on day 7 and still 13-fold on day 35. Cytokine levels of IFNγ were also increased on day 7 and 35, but TNFα and IL-1β were only dete…	This data suggests that trophozoites alone do not affect intestinal barrier permeability but the host’s immune response or bacterial invasion, which may be enhanced during infection, do. Since endocytosis of bacteria was present in all Giardia-infected samples, but independent on actual presence (after clearance or colonic location), immune-related barrier compromisation is a more likely scenario…
Tysnes & Robertson	2014	in vitro	human	Ussing chamber / TEER / flux (creatinine / HRP)	Caco-2 (21-days differentiated)	WB, R-2 (A) [only sonicated]	~2-3	24 h	A non significant TEER increase was detected with both isolates, as well as increased luminal to serosal transcellular transport (HRP) but not in the other direction (latter only assessed for WB). Paracellular transport was only increased in R-2 (creatinine).	-	[not assessed, but TEER should have indicated if present]	-	It is confusing that (only) R-2 lead to an increase in paracellular flux, though TEER of infected monolayers was increased (more than WB). This suggests that creatinine could be also routed transcellularly e.g. via pinocytosis.
OWN INVESTIGATIONS	2017	in vitro	human	Transwell / TEER	Caco-2, Caco-2 bbe (21-days differentiated)	WB6, NF, S2 (AI); P64/F7 (AII); GS, P424/A5, P458/E2, P344/B2, P387/C1, P413/H7 (B); P15/E (E) [also WB6 lysates and spent medium]	1-100	2-72 h (144 h not shown)	A significant dose-dependent TEER increase up to 50%, but no differences between isolates were found. Spent medium of 72 hour old Caco-2/WB6-MOI 100 coincubations or vital trophozoites, incapable to attach, also induced a TEER increase, whereas Lysates did not lead to any change at all.	No evidence significant effects on ZO-1 and occludin were found. F-actin changes were hard to assess due to general inhomogeneous appearance of Caco-2 and therefore declared as not significant. Claudin-1 shows flocculation and delocalization but not was neither, consistently found or dose-dependent.	[not directly assessed, but TEER should have indicated if present, especially since apoptosis-inducing positve control was used]	No changes in the abundance of CCL2, CCL20, CXCL1, CXCL2, IL-8, TNFα or GM-CSF were found in any of the tested isolates or MOIs.	Also with using an explorative attempt to find coincubation conditions which could lead to a Giardia-induced TEER decrease like anaerobic cultivation, supplementation with Giardia-growth medium, prolonged incubation until monolayers ran dry etc. failed to show any evidence for a Giardia-inherent mechanism to induce barrier dysfunction.
													General remarks
													Concomitant diseases cannot be excluded.
													Ex vivo material (biopsies) contain also lamina propia including immune cells and constantly decay.
													Observational studies cannot guarantee a clear cause-effect relationship and often lack proper controls.
													In vitro studies are highly variable in their setups and may not represent the situation in vivo.
													It cannot be concluded that Giardia leads to barrier dysfunction solely on its own. Observed TEER declines may be secondary to damage, evoked by immune responses.
													Variety in results regarding apoptosis suggest the influence of cofactors, farther even laboratory- or setup-dependent artifacts cannot be excluded. Studies described an anti-apoptotic effect of sodium glucose transporters 1 (SGLT-1) in high-glucose medium (Yu et al., 2005; Yu et al., 2008), which may also interfere, though, only Caco-2 bbe express SGLT-1 but not Caco-2, which showed similar resu…
